# Supplementary material for: EpicPred: predicting phenotypes driven by epitope-binding TCRs using attention-based multiple instance learning
Source: Bioinformatics. 2025 Feb 21;41(3):btaf080. doi: 10.1093/bioinformatics/btaf080 (PMC11879650; doi:10.1093/bioinformatics/btaf080)
Supplement: btaf080_Supplementary_Data [file btaf080_supplementary_data.zip]

Archive with 2 entries (2 files):
- Supplementary_Figures.pdf
- Supplementary_Tables.xlsx.zip
